# Supplementary material for: Translation and Validation of the Japanese Version of the Dialysis Patient‐Perceived Exercise Benefits and Barriers Scale
Source: J Ren Care. 2026 Aug 3;52(3):e70076. doi: 10.1111/jorc.70076 (PMC13430978; doi:10.1111/jorc.70076)
Supplement: Supplementary file 1 — Supporting File [file JORC-52-0-s001.xlsx]

## Sheet: Supplymentary Table. 1.
	Supplymentary Table. 1. The result of exploratory factor analyse
	Item		Factor 1	Factor 2	Factor 3	Factor 4	Factor 5	Factor 6
	X7	Exercise improves bone diseases.	0.469	0.04	-0.099	0.131	0.01	0.496
	X6	Exercise improves my mood.	0.766	0.068	-0.008	-0.139	0.096	0.151
	X13	Exercise helps me lead an optimistic and active life.	0.718	0.076	0.139	-0.07	0.014	-0.207
	X1	Exercise helps reduce my total medical costs.	0.544	-0.104	-0.165	0.212	0.124	-0.034
	X16	Exercise improves my quality of life.	0.636	-0.022	0.145	-0.039	-0.086	0.152
	X10	Exercise improves my appetite.	0.665	-0.047	-0.125	0.039	0.048	0.215
	X2	Exercise helps reduce my body pain.	0.722	-0.065	0.008	-0.008	-0.022	0.115
	X23	Exercise will keep me from having other diseases(e.g., cold).	0.687	-0.07	0.094	0.053	0.015	0.105
	X22	Exercise helps enhance my self-care abilities.	0.533	0.051	0.276	0.027	-0.108	-0.219
	X20	Exercise can keep my body weight at steady level.	0.649	0.11	-0.093	0.019	0.056	-0.093
	X9	I worry about a fall during exercise.	-0.18	0.425	-0.08	0.374	0.198	-0.11
	X24	Outdoor exercise adds burden to my family since I need their company while I am out.	-0.087	0.767	-0.016	-0.056	0.012	-0.114
	X14	Exercise is not suitable for me since I have other comorbidities.	0.057	0.782	0.043	-0.082	-0.001	0.097
	X19	Exercise is not suitable for me since I have kidney disease.	0.035	0.175	0.683	-0.025	-0.006	0.044
	X21	I worry that exercise may affect my arteriovenous fistula.	-0.009	-0.167	0.586	0.052	0.17	-0.058
	X18	I worry that exercise may make me feel thirsty.	-0.17	0.068	0.333	-0.09	0.253	0.231
	X8	Exercise is adverse to health of dialysis patients.	0.03	-0.052	0.688	-0.032	-0.06	-0.041
	X4	Exercise prevents muscular atrophy.	0.041	-0.06	0.104	0.704	-0.014	0.045
	X3	Exercise postpone a decline in body function.	0.041	-0.013	-0.032	0.703	-0.082	0.088
	X5	Frequent tiredness impedes my exercise participation.	0.14	0.076	-0.103	-0.074	0.754	0.017
	X11	Frequent lower-extremity muscle fatigue impedes my exercise participation.	-0.046	0.149	0.181	-0.012	0.68	0.006
	X15	Body pain impedes my exercise participation.	0.088	0.844	-0.119	0.034	-0.031	0.14
	X17	I lack an understanding of the knowledge on how to carry out exercise.	0.159	-0.076	0.107	0.042	0.285	0.116
	X12	I lack an understanding of the benefits of exercise.	0.013	0.109	0.452	0.329	-0.055	0.081

## Sheet: Supplymentary Table. 2.
	Supplymentary Table. 2. 探索的因子分析の結果
	Item		Factor 1	Factor 2	Factor 3	Factor 4	Factor 5	Factor 6
	X7	運動すると骨の病気が良くなります	0.469	0.04	-0.099	0.131	0.01	0.496
	X6	運動すると私の気分が良くなります	0.766	0.068	-0.008	-0.139	0.096	0.151
	X13	運動は私が楽観的で活動的な生活を送るのに役立っています	0.718	0.076	0.139	-0.07	0.014	-0.207
	X1	運動は私の医療費を抑制するのに役立ちます	0.544	-0.104	-0.165	0.212	0.124	-0.034
	X16	運動は私の生活の質を向上させます	0.636	-0.022	0.145	-0.039	-0.086	0.152
	X10	運動すると私の食欲が増進します	0.665	-0.047	-0.125	0.039	0.048	0.215
	X2	運動は私の身体の痛みを軽くしてくれます	0.722	-0.065	0.008	-0.008	-0.022	0.115
	X23	運動することで私は他の病気（風邪など）にかかりにくくなります	0.687	-0.07	0.094	0.053	0.015	0.105
	X22	運動は私のセルフケア能力を高めてくれます	0.533	0.051	0.276	0.027	-0.108	-0.219
	X20	運動すると私は体重を一定に保つことができます	0.649	0.11	-0.093	0.019	0.056	-0.093
	X9	私は運動中に転倒することが心配です	-0.18	0.425	-0.08	0.374	0.198	-0.11
	X24	私は家族の付き添いが外出の際に必要なので、屋外での運動は家族に負担をかけてしまいます	-0.087	0.767	-0.016	-0.056	0.012	-0.114
	X14	他の合併症があるため私に運動は適していません	0.057	0.782	0.043	-0.082	-0.001	0.097
	X19	腎疾患があるので私に運動は適していません	0.035	0.175	0.683	-0.025	-0.006	0.044
	X21	運動が私のシャントに影響しないか心配です	-0.009	-0.167	0.586	0.052	0.17	-0.058
	X18	私は運動するとのどが渇くのが心配です	-0.17	0.068	0.333	-0.09	0.253	0.231
	X8	運動は透析患者の健康に悪いです	0.03	-0.052	0.688	-0.032	-0.06	-0.041
	X4	運動は筋肉の萎縮を防ぎます	0.041	-0.06	0.104	0.704	-0.014	0.045
	X3	運動は身体機能の低下を遅らせます	0.041	-0.013	-0.032	0.703	-0.082	0.088
	X5	私は日頃から疲れを感じやすいため、運動に参加することが難しいことがあります	0.14	0.076	-0.103	-0.074	0.754	0.017
	X11	私は脚の筋肉が疲れることが多いため、運動に参加することが難しいことがあります	-0.046	0.149	0.181	-0.012	0.68	0.006
	X15	体に痛みがあるため私は運動に参加できません	0.088	0.844	-0.119	0.034	-0.031	0.14
	X17	私は運動の実施方法についての知識が不足しています	0.159	-0.076	0.107	0.042	0.285	0.116
	X12	私は運動の利点がよくわかりません	0.013	0.109	0.452	0.329	-0.055	0.081
